# Supplementary material for: Peptide binding to HLA-DP proteins at pH 5.0 and pH 7.0: a quantitative molecular docking study
Source: BMC Struct Biol. 2012 Aug 5;12:20. doi: 10.1186/1472-6807-12-20 (PMC3508589; doi:10.1186/1472-6807-12-20)
Supplement: Additional file 1 — Test set of known HLA-DP1, DP41, DP42 and DP5 binders. The file contains a test set of 484 known peptide binders to DP proteins, parent protein NCBI GI numbers and IC50 values. It was derived from Immune Epitope Database (June 2011 release). (XLS 57 kb) [file 1472-6807-12-20-S1.xls]

## Sheet: DP1
Epitope	Allele	parent protein gi number	IC50, nM
CDGERPTLAFLQDVM	HLA-DPA1*0201/DPB1*0101	31758	1028.76
MAVHQYTVALFLAVA	HLA-DPA1*0201/DPB1*0101	113561	472.71
CGSTDEYCSPDHNCQ	HLA-DPA1*0201/DPB1*0101	123062	4651.16
IEFGTNISKEHDGEC	HLA-DPA1*0201/DPB1*0101	124757	3594.8
AYSIEFGTNISKEHD	HLA-DPA1*0201/DPB1*0101	124757	130.38
KFVDSTVVASVTIID	HLA-DPA1*0201/DPB1*0101	132270	1333.33
FSNVYLFAKDKSGPL	HLA-DPA1*0201/DPB1*0101	132270	729.36
DIIEGPVKNVAVPLY	HLA-DPA1*0201/DPB1*0101	132270	3544.42
YLFAKDKSGPLQPGV	HLA-DPA1*0201/DPB1*0101	132270	2333.9
ESWGAVWRIDTPDKL	HLA-DPA1*0201/DPB1*0101	168316	3862
ATVATAPEVKYTVFE	HLA-DPA1*0201/DPB1*0101	398830	790.97
SNKAFAEGLSGEPKG	HLA-DPA1*0201/DPB1*0101	398830	1912.05
VIPAGELQVIEKVDA	HLA-DPA1*0201/DPB1*0101	398830	4129.96
TVWAQSADFPQFKPE	HLA-DPA1*0201/DPB1*0101	464471	2792.2
DAAFKIAATAANAAP	HLA-DPA1*0201/DPB1*0101	485371	3598.85
PNESYKKQVTIRIGC	HLA-DPA1*0201/DPB1*0101	493634	2712.97
HPQDGDALTLRTATN	HLA-DPA1*0201/DPB1*0101	516728	1236.5
DALTLRTATNIWIDH	HLA-DPA1*0201/DPB1*0101	516728	465.77
DDCVAIGTGSSNIVI	HLA-DPA1*0201/DPB1*0101	1171004	4560.66
KGSNEKHLAVLVKYE	HLA-DPA1*0201/DPB1*0101	1171009	674.95
MGDDGVLACAIATHA	HLA-DPA1*0201/DPB1*0101	1352237	4117.61
GGSILKISNKYHTKG	HLA-DPA1*0201/DPB1*0101	1542871	1248.96
VDKIDAAFKIAATAA	HLA-DPA1*0201/DPB1*0101	2498577	354.1
LHFSEALRIIAGTPE	HLA-DPA1*0201/DPB1*0101	3004467	262
AYVATVSEALRIIAG	HLA-DPA1*0201/DPB1*0101	3309039	3178.64
SVAYKAAVGATPEAK	HLA-DPA1*0201/DPB1*0101	3309041	934.87
TAKAPGLVPKLDAAY	HLA-DPA1*0201/DPB1*0101	3309041	1804.84
EVQKVSQPATGAATV	HLA-DPA1*0201/DPB1*0101	3309041	2424.83
EPIAAYHFDLSGIAF	HLA-DPA1*0201/DPB1*0101	3901094	3812.91
LDGNLLSSNDLAKYK	HLA-DPA1*0201/DPB1*0101	4826572	1354.65
SKLTYENVKMEDVGY	HLA-DPA1*0201/DPB1*0101	4826572	642.29
IPKGDFLTGPLNFTG	HLA-DPA1*0201/DPB1*0101	4826572	417.13
QPCNGVTMNDVKIEY	HLA-DPA1*0201/DPB1*0101	4826572	3698.22
KSMKVTVAFNQFGPN	HLA-DPA1*0201/DPB1*0101	9087163	414.49
IFSKNLNIKLNMPLY	HLA-DPA1*0201/DPB1*0101	9087163	2684.8
SPKARSERPAIVPPA	HLA-DPA1*0201/DPB1*0101	13430402	3142.68
GAIWRIDPKKPLKGP	HLA-DPA1*0201/DPB1*0101	14423757	2801.64
EGGAHLVQDDVIPAN	HLA-DPA1*0201/DPB1*0101	14423757	4464.29
DEPTLLYVLFEVFDV	HLA-DPA1*0201/DPB1*0101	15485512	3158.38
DVKFPGGGQIVGGVY	HLA-DPA1*0201/DPB1*0101	20977949	3874.61
EEVDMTPADALDDFD	HLA-DPA1*0201/DPB1*0101	27261391	3489.28
EKIQKAFDDIAKYFSK	HLA-DPA1*0201/DPB1*0101	27659724	786.39
PNITATYGDKWLDAK	HLA-DPA1*0201/DPB1*0101	33149335	4516.71
MGEAVQNTVEDLKLN	HLA-DPA1*0201/DPB1*0101	38492847	1457.02
NARILKNCVDAKMTE	HLA-DPA1*0201/DPB1*0101	38492847	3950.49
VQNTVEDLKLNTLGR	HLA-DPA1*0201/DPB1*0101	38492847	184.65
NPRDAKACVVHGSDLK	HLA-DPA1*0201/DPB1*0101	47209218	3147.26
RVPLTSNNGIKQQGI	HLA-DPA1*0201/DPB1*0101	47606039	839.3
SKLKAEATTDGLGWY	HLA-DPA1*0201/DPB1*0101	47606039	4282.04
KIEIDQDHQEEICEV	HLA-DPA1*0201/DPB1*0101	47606039	1174.72
NGILKKLSSIKSKSR	HLA-DPA1*0201/DPB1*0101	51342214	743.27
PTPLAKEDFLRCLVK	HLA-DPA1*0201/DPB1*0101	54144332	66.62
FVHLGHRDNIEDDLL	HLA-DPA1*0201/DPB1*0101	54144332	2890.17
LGTCQTLTPMMSSKF	HLA-DPA1*0201/DPB1*0101	54144332	977.71
VDSGAQLGELYYAIH	HLA-DPA1*0201/DPB1*0101	54144332	1217.24
APQLPDDLMIRVIAQ	HLA-DPA1*0201/DPB1*0101	54144332	4655.49
GPTATFEAMYLGTCQ	HLA-DPA1*0201/DPB1*0101	54144332	1207.24
PLSWSKEIYNYMEPY	HLA-DPA1*0201/DPB1*0101	54144332	938.67
YYAIHKASPVLAFPA	HLA-DPA1*0201/DPB1*0101	54144332	2405.39
HRDNIEDDLLNRNNT	HLA-DPA1*0201/DPB1*0101	54144332	802.65
DEPMVQVEAGKVNHS	HLA-DPA1*0201/DPB1*0101	62288402	3909.3
QLVMKANNSVIMNGA	HLA-DPA1*0201/DPB1*0101	62288414	2700.76
DLQMVIAGAKSKFPR	HLA-DPA1*0201/DPB1*0101	62288428	1457.44
TEDQAMEDIKQMEAE	HLA-DPA1*0201/DPB1*0101	75038951	1240.6
HCNEMSWIQSIPFVH	HLA-DPA1*0201/DPB1*0101	82492267	4315.3
FNIQYVNYWFAPGAA	HLA-DPA1*0201/DPB1*0101	82492267	4616.81
WSKDIYNYMEPYVSK	HLA-DPA1*0201/DPB1*0101	82492267	565.48
DIDLGRNEVVNDVST	HLA-DPA1*0201/DPB1*0101	82492267	3886.01
GAQLGELYYAIYKAS	HLA-DPA1*0201/DPB1*0101	82492267	20.54
PLMSSKFPELGMNPS	HLA-DPA1*0201/DPB1*0101	82492267	789.64
YANYRDIDLGRNEVV	HLA-DPA1*0201/DPB1*0101	82492267	849.33
NDVSTYASGKVWGQK	HLA-DPA1*0201/DPB1*0101	82492267	4806.15
FAVVDLNKMRAVWVD	HLA-DPA1*0201/DPB1*0101	82492267	2963.26
ILNTWLVKPGAGIMI	HLA-DPA1*0201/DPB1*0101	82492267	2513.83
YFKGNFERLAITKGK	HLA-DPA1*0201/DPB1*0101	82492267	348.42
FAEYKSDYVYQPFPK	HLA-DPA1*0201/DPB1*0101	82492267	1154.11
PRLLYAKSSPAYPSV	HLA-DPA1*0201/DPB1*0101	82492267	2149.61
LGHRDALEDDLLNRN	HLA-DPA1*0201/DPB1*0101	82492267	1635.95
SADFPQFKPEEITGI	HLA-DPA1*0201/DPB1*0101	110644914	959.07
LQSLVSQYFQTVADY	HLA-DPA1*0201/DPB1*0101	114052298	1058.15
GDGFIDFNEFISFCN	HLA-DPA1*0201/DPB1*0101	125562565	258.83
SLSELTDALRTLGST	HLA-DPA1*0201/DPB1*0101	125604336	4577.36
IDLTKIDRCFQLRGNGV	HLA-DPA1*0201/DPB1*0101	126723762	1839.14
RDCLIAHGAANTITE	HLA-DPA1*0201/DPB1*0101	157939739	1179.99
KLPKPPKPVSKMRMATPLL	HLA-DPA1*0201/DPB1*0101	161176974	728.57
YVDEHLMCEIEGHHL	HLA-DPA1*0201/DPB1*0101	162461344	4883.61
AEVELRQHGSEEWEP	HLA-DPA1*0201/DPB1*0101	169404532	3896.1
NVWEVKSSKPLVGPF	HLA-DPA1*0201/DPB1*0101	169404532	1080.69
PGDSLAEVELRQHGS	HLA-DPA1*0201/DPB1*0101	169404532	554.61
IKYTRPGDSLAEVEL	HLA-DPA1*0201/DPB1*0101	169404532	3051.26
ELYYAIHKASTVLAF	HLA-DPA1*0201/DPB1*0101	189014266	124.98
WPQQQPFPQPQQPFCQQPQR	HLA-DPA1*0201/DPB1*0101	209971817	886.48
PFPQPQQPFCQQPQR	HLA-DPA1*0201/DPB1*0101	209971907	4496.5
KDVTFRNITGTSSTP	HLA-DPA1*0201/DPB1*0101	212275802	4423.92
RMMEYGTTMVSYQPL	HLA-DPA1*0201/DPB1*0101	224044771	3965.73
FRDRARVPLTSNNGI	HLA-DPA1*0201/DPB1*0101	226505364	4754.36
QSCRRPNAQRFGISNYCQI	HLA-DPA1*0201/DPB1*0101	256095990	474.49
GKWYLKAMTADQEVPE	HLA-DPA1*0201/DPB1*0101	301778527	4827.81
DVKFPGGGQIVGGVYLLPRR	HLA-DPA1*0201/DPB1*0101	310893567	47.3
ASDVETAEGGEIHEL	HLA-DPA1*0201/DPB1*0101	315434697	4917.7
EGHHLASAAILGHDG	HLA-DPA1*0201/DPB1*0101	326499460	2276.87
FFHMNIYECKGVTVK	HLA-DPA1*0201/DPB1*0101	326513250	2400.38

## Sheet: DP41
Epitope	Allele	parent protein gi number	IC50, nM
KYDAYVATLSEALRI	HLA-DPB1*0301/DPB1*0401	113560	531.14
RIIAGTLEVHAVKPA	HLA-DPB1*0301/DPB1*0401	113561	730.5
GWDLNAASAYCSTWD	HLA-DPA1*01/DPB1*0401	123062	3544.42
VPLYNRFSYIPNGAL	HLA-DPB1*0301/DPB1*0401	132270	404.05
NRFSYIPNGALKFVD	HLA-DPB1*0301/DPB1*0401	132270	4152.82
LMCEIEGHHLASAAI	HLA-DPA1*01/DPB1*0401	464471	178.68
NDFLKTGHYTQMVWA	HLA-DPA1*01/DPB1*0401	465054	2749.27
GSLKPNCGNKVVVSY	HLA-DPA1*01/DPB1*0401	465054	893.97
MKNLVWNDELAYVAQ	HLA-DPB1*0301/DPB1*0401	465054	3920.54
PEVKYAVFEAALTKA	HLA-DPA1*01/DPB1*0401	485371	479.36
IFSGNMNIKLKMPMY	HLA-DPA1*01/DPB1*0401	493634	3747.19
GAYFVSSGKYEGGNI	HLA-DPA1*01/DPB1*0401	493634	4564.82
SCWRGDSNWAQNRMK	HLA-DPA1*01/DPB1*0401	516728	4566.21
VFGNCEGVKIIGISI	HLA-DPB1*0301/DPB1*0401	1171004	2682.88
KGDEQKLRSAGELEL	HLA-DPA1*01/DPB1*0401	1171008	1936.73
VFLGSAYGIPKVPPG	HLA-DPA1*01/DPB1*0401	1171008	898.36
AYGIPKVPPGPNITA	HLA-DPA1*01/DPB1*0401	1171008	4813.86
SCFEIKCTKPEACSG	HLA-DPB1*0301/DPB1*0401	1171008	4534.46
APYHFDLSGHAFGAM	HLA-DPB1*0301/DPB1*0401	1171008	1765.95
LLAMAVLAALFAGAW	HLA-DPA1*01/DPB1*0401	1171009	4683.11
LVKYEGDTMAEVELR	HLA-DPA1*01/DPB1*0401	1171009	552.61
VPEKYTIGATYAPEE	HLA-DPA1*01/DPB1*0401	1171009	4816.96
KHLAVLVKYEGDTMA	HLA-DPB1*0301/DPB1*0401	1171009	2892.96
KNVFDDVVPEKYTIG	HLA-DPB1*0301/DPB1*0401	1171009	4531.72
GDTMAEVELREHGSD	HLA-DPB1*0301/DPB1*0401	1171009	2315.17
GVWTFDSEEPLQGPF	HLA-DPB1*0301/DPB1*0401	1171009	323.23
LFFNHHKVMLLGHDD	HLA-DPA1*01/DPB1*0401	1173367	4724.41
VFNYETETTSVIPAA	HLA-DPB1*0301/DPB1*0401	1321722	1994.42
DHTNFKYNYSVIEGG	HLA-DPA1*01/DPB1*0401	1542871	2581.76
GELELQFRRVKCKYP	HLA-DPA1*01/DPB1*0401	2498576	3116.56
KGSNPNYLALLVKYV	HLA-DPB1*0301/DPB1*0401	2498576	528.24
GELQIVDKIDAAFKI	HLA-DPB1*0301/DPB1*0401	2498577	4602.64
FMVAMFLAVAVVLGL	HLA-DPA1*01/DPB1*0401	3004465	4393.67
ALHIIAGTPEVHAVK	HLA-DPB1*0301/DPB1*0401	3004465	3229.28
APEDKYEAFVLHFSE	HLA-DPB1*0301/DPB1*0401	3004467	3481.89
YEAFVLHFSEALRII	HLA-DPB1*0301/DPB1*0401	3004467	53.98
EAKYDAYVATVSEAL	HLA-DPA1*01/DPB1*0401	3309039	609.66
APEVKYTVFETALKK	HLA-DPA1*01/DPB1*0401	3309039	8.75
EKVDAAFKVAATAAN	HLA-DPB1*0301/DPB1*0401	3309039	3393.67
TPEAKFDSFVASLTE	HLA-DPA1*01/DPB1*0401	3309041	3292.36
STGGAYDTYKCIPSL	HLA-DPA1*01/DPB1*0401	3309041	839.63
FDSFVASLTEALRVI	HLA-DPA1*01/DPB1*0401	3309041	93.76
KFTVFEAAFNKAIKE	HLA-DPB1*0301/DPB1*0401	3309041	1343.12
KLIEDINVGFKAAVA	HLA-DPB1*0301/DPB1*0401	3309041	4648.28
GLVPKLDAAYSVAYK	HLA-DPB1*0301/DPB1*0401	3309041	3435.64
MVVERLGDYLVEQGM	HLA-DPA1*01/DPB1*0401	3914426	1620.67
DSEEPLQGPFNFRFL	HLA-DPB1*0301/DPB1*0401	4007040	3850.1
SPLTASKLTYENVKM	HLA-DPA1*01/DPB1*0401	4826572	1693.38
ANWIEIMRIKKLTIT	HLA-DPA1*01/DPB1*0401	4826572	3774.53
LAKYKANWIEIMRIK	HLA-DPB1*0301/DPB1*0401	4826572	909.7
NYNCKILPNTLVLDF	HLA-DPB1*0301/DPB1*0401	4826572	4274.72
LVLDFCDDALIEGIT	HLA-DPB1*0301/DPB1*0401	4826572	4029.01
IEGITLLNAKFFHMN	HLA-DPB1*0301/DPB1*0401	4826572	3041.98
AVFEAALTKAITAMS	HLA-DPB1*0301/DPB1*0401	6634467	2308.4
PCLFMRTVSHVILHG	HLA-DPA1*01/DPB1*0401	9087163	4024.68
RSLWIIFSKNLNIKL	HLA-DPB1*0301/DPB1*0401	9087163	829.65
LQIIDKIDAAFKVAA	HLA-DPB1*0301/DPB1*0401	11991229	3759.48
TTSVIPAARLFKAFI	HLA-DPB1*0301/DPB1*0401	12583685	808.02
RLFKAFILDGDNLFP	HLA-DPB1*0301/DPB1*0401	12583685	3960.92
FTVFEAAFNNAIKAG	HLA-DPA1*01/DPB1*0401	13430402	2528.66
CGYKDVDKPPFDGMT	HLA-DPA1*01/DPB1*0401	14423757	3647.86
KYMVIQGEPGAVIRG	HLA-DPB1*0301/DPB1*0401	14423859	476.2
RQLIKTDISMSMPKF	HLA-DPB1*0301/DPB1*0401	17974947	2708.07
GKIASCLNDNANGYF	HLA-DPA1*01/DPB1*0401	24898906	4680.19
NNRIWLQFAKLTGFT	HLA-DPB1*0301/DPB1*0401	24898906	153.86
MGKATTEEQKLIEDV	HLA-DPB1*0301/DPB1*0401	28374059	541.32
ADEKKFWGKYLYEIA	HLA-DPB1*0301/DPB1*0401	30794280	169.56
KDKWIALKESWGAIW	HLA-DPB1*0301/DPB1*0401	33149335	948.59
VALFAVFLGSAHGIP	HLA-DPB1*0301/DPB1*0401	33149335	892.43
KLRSAGELELQFRRV	HLA-DPB1*0301/DPB1*0401	33149335	871.43
ENALSLLDKIYTSPLC	HLA-DPA1*01/DPB1*0401	38492847	4734.85
PDEYVEQVAQYKALP	HLA-DPB1*0301/DPB1*0401	38492847	4553.73
YKALPVVLENARILK	HLA-DPB1*0301/DPB1*0401	38492847	4243.28
DVDLFLTGTPDEYVEQV	HLA-DPB1*0301/DPB1*0401	38492847	4322.77
KEPLKECGGILQAYD	HLA-DPA1*01/DPB1*0401	47606039	2894.08
RYANPIAFFRKEPLK	HLA-DPA1*01/DPB1*0401	47606039	4667.08
IAFFRKEPLKECGGI	HLA-DPB1*0301/DPB1*0401	47606039	490.92
YEGQRVVFIQPSPVRD	HLA-DPA1*01/DPB1*0401	50978938	3925.67
DFREFSRAKGLNQEI	HLA-DPA1*01/DPB1*0401	50978938	4455
ITMLTNGQCQNITVV	HLA-DPA1*01/DPB1*0401	50978938	3667.48
PGKYTAYEGQRVVFI	HLA-DPA1*01/DPB1*0401	50978938	972.13
QIRMAKLLGRDPEQS	HLA-DPB1*0301/DPB1*0401	50978938	4118.62
FKKWCGMLSTKSIDL	HLA-DPB1*0301/DPB1*0401	51342335	2516.36
NASHCNEMSWIQSIP	HLA-DPA1*01/DPB1*0401	54144332	281
STWLLKPGAGIMIFD	HLA-DPA1*01/DPB1*0401	54144332	3328.16
YEGLSYRSLQPEEFA	HLA-DPA1*01/DPB1*0401	54144332	2928.54
WEQIFSTWLLKPGAG	HLA-DPA1*01/DPB1*0401	54144332	94.16
IQYVNYWFAPGAGAA	HLA-DPA1*01/DPB1*0401	54144332	875.15
GGESFGIVVAWKVRL	HLA-DPB1*0301/DPB1*0401	54144332	1173.62
MSSKFPELGMNASHC	HLA-DPB1*0301/DPB1*0401	54144332	3777.39
RCLVKEIPPRLLYAK	HLA-DPB1*0301/DPB1*0401	54144332	853
QLGELYYAIHKASPV	HLA-DPB1*0301/DPB1*0401	54144332	1171.78
VDIINRWQVVAPQLP	HLA-DPB1*0301/DPB1*0401	54144332	1393.53
EVVNDVSTFSSGLVW	HLA-DPB1*0301/DPB1*0401	54144332	3386.77
GIVVAWKVRLLPVPP	HLA-DPB1*0301/DPB1*0401	54144332	10.94
KEIYNYMEPYVSKNP	HLA-DPB1*0301/DPB1*0401	54144332	310.49
VKDLKKIITRISAVS	HLA-DPB1*0301/DPB1*0401	62288402	1916.44
PQHMLMRVAVGIHQW	HLA-DPB1*0301/DPB1*0401	62288418	3416.08
KLPWKNESSIKVIKQ	HLA-DPB1*0301/DPB1*0401	62288488	3479.47
KFTQFAGKDLESIKG	HLA-DPA1*01/DPB1*0401	71041178	2259.04
EAGKESCFCYFDCSK	HLA-DPA1*01/DPB1*0401	73622183	4492.36
GGGGESFGIVVAWQV	HLA-DPA1*01/DPB1*0401	82492267	4093.89
TPESATPFPHRKGVL	HLA-DPA1*01/DPB1*0401	82492267	681.48
RKGVLFNIQYVNYWF	HLA-DPA1*01/DPB1*0401	82492267	444.69
LLNRNNSFKPFAEYK	HLA-DPA1*01/DPB1*0401	82492267	3973.51
VVAPQLPADLMIRII	HLA-DPA1*01/DPB1*0401	82492267	4715.5
ATISATPESATPFPH	HLA-DPA1*01/DPB1*0401	82492267	4841.83
TVWEQILNTWLVKPG	HLA-DPA1*01/DPB1*0401	82492267	2076.7
LLFCALASSCQVAFS	HLA-DPA1*01/DPB1*0401	82492267	3363.23
KFPELGMNPSHCNEM	HLA-DPB1*0301/DPB1*0401	82492267	174.64
LGQTIRNSRWSSPDN	HLA-DPB1*0301/DPB1*0401	82492267	837.9
FWAVRGGGGESFGIV	HLA-DPB1*0301/DPB1*0401	82492267	701.56
VNYWFAPGAAAAPLS	HLA-DPB1*0301/DPB1*0401	82492267	1693.38
VKPLYIITPTNVSHI	HLA-DPB1*0301/DPB1*0401	82492267	1346.26
NSFKPFAEYKSDYVY	HLA-DPB1*0301/DPB1*0401	82492267	254.21
ALEDDLLNRNNSFKP	HLA-DPB1*0301/DPB1*0401	82492267	540.35
PPTVTIFKISKTVSE	HLA-DPB1*0301/DPB1*0401	82492267	4552.35
KALYDLQRSAMVYSS	HLA-DPB1*0301/DPB1*0401	90660297	2186.27
DVLFRLENHAETLRA	HLA-DPB1*0301/DPB1*0401	94488231	1703.38
GITIKKTGQALVVGI	HLA-DPA1*01/DPB1*0401	109391827	4804.62
TEAFSTAWQAACKKP	HLA-DPB1*0301/DPB1*0401	114841579	4195.8
AIKFDFSTGLIIQGL	HLA-DPA1*01/DPB1*0401	114841605	387.42
SYVHVNGAKFIDTQN	HLA-DPB1*0301/DPB1*0401	114841605	1212.91
LQFAKLTGFTLMGKG	HLA-DPB1*0301/DPB1*0401	114841605	1135.76
PASWKNNRIWLQFAK	HLA-DPB1*0301/DPB1*0401	114841605	1148.28
FSTGLIIQGLKLMNS	HLA-DPA1*01/DPB1*0401	114841613	1157.32
TWQGGSGMASHIIYE	HLA-DPA1*01/DPB1*0401	114841613	2439.02
VDGIIAAYQNPASWK	HLA-DPB1*0301/DPB1*0401	114841629	1769.91
YHFDLSGHAFGAMAK	HLA-DPB1*0301/DPB1*0401	115450175	636.19
TEYKLTESIDNILVK	HLA-DPA1*01/DPB1*0401	124801018	3915.06
ALKESWGAIWRIDTP	HLA-DPB1*0301/DPB1*0401	125542063	4204.04
EIDTDGDGFIDFNEF	HLA-DPA1*01/DPB1*0401	125562565	4683.68
DFNEFISFCNANPGL	HLA-DPB1*0301/DPB1*0401	125562565	3579.1
RGIVKENIIDLTKIDR	HLA-DPA1*01/DPB1*0401	126723762	2808.99
IEENGSMRVFVDVIR	HLA-DPA1*01/DPB1*0401	126723762	3345.97
DEHIILYLVNFDKDR	HLA-DPB1*0301/DPB1*0401	126723762	2149.61
QKRGIVKENIIDLTKI	HLA-DPB1*0301/DPB1*0401	126723762	677.81
SEFENDEHIILYLVN	HLA-DPB1*0301/DPB1*0401	126723762	563.17
EKIEENGSMRVFVDVI	HLA-DPB1*0301/DPB1*0401	126723762	2067.25
KPVSKMRMATPLLMQALP	HLA-DPA1*01/DPB1*0401	161176974	291.12
KSSKPLVGPFNFRFM	HLA-DPA1*01/DPB1*0401	169404532	4331.5
SLLVAPMPTASTAQI	HLA-DPB1*0301/DPB1*0401	221125331	3598.85
KMPMYIAGYKTFDGR	HLA-DPB1*0301/DPB1*0401	223005744	4492.36
QNRMKLADCAVGFGS	HLA-DPB1*0301/DPB1*0401	223005744	3112.03
RVYCDPCRAGFETNV	HLA-DPA1*01/DPB1*0401	226505364	1196.65
KGSNPNYLALLVKFV	HLA-DPB1*0301/DPB1*0401	226858198	1921.35
HGSEPCIIHRGKPFQLEAV	HLA-DPA1*01/DPB1*0401	256095990	3092.25
TRILTIPQSLDSWWTSLNF	HLA-DPA1*01/DPB1*0401	300078761	869.3
ASDVETAEGGEIHELLRLQ	HLA-DPA1*01/DPB1*0401	315434697	840.95
FKPFAEYKSDYVYEP	HLA-DPA1*01/DPB1*0401	326500446	3789.79
AWVDSGAQLGELYYA	HLA-DPB1*0301/DPB1*0401	326500824	4449.72
HPDYAILAARIAVSN	HLA-DPB1*0301/DPB1*0401	336275156	3445.9

## Sheet: DP42
Epitope	Allele	parent protein gi number	IC50, nM
DKFTVFEAAFNDAIK	HLA-DPA1*0301/DPB1*0402	113560	640.53
VQDAATYAVTTFSNV	HLA-DPA1*0301/DPB1*0402	132270	759.88
LSADQISTVQASFDKVK	HLA-DPA1*0301/DPB1*0402	156573	3977.72
EYLNKIQNSLSTEWSPCSVT	HLA-DPA1*0301/DPB1*0402	160169	921.5
EYLNKIQNSLSTEWS	HLA-DPA1*0301/DPB1*0402	160169	3284.84
YLAILVKYVDGDGDV	HLA-DPA1*0301/DPB1*0402	168316	2729.26
VLMEWLKTRPILSPL	HLA-DPA1*0301/DPB1*0402	324408	736.06
AAYKLAYKTAEGATP	HLA-DPA1*0301/DPB1*0402	398830	4646.84
AEEVKVIPAGELQVI	HLA-DPA1*0301/DPB1*0402	398830	1426.94
TFGAASNKAFAEGLS	HLA-DPA1*0301/DPB1*0402	398830	2891.84
PADKYRTFVATFGAA	HLA-DPA1*0301/DPB1*0402	398830	3866.98
KWHKHYLVCNYGPSG	HLA-DPA1*0301/DPB1*0402	465054	4524.89
RPLWIIFSGNMNIKL	HLA-DPA1*0301/DPB1*0402	493634	1319.61
TISNNLFFNHHKVML	HLA-DPA1*0301/DPB1*0402	516728	2119.54
NNLMMIEQYPYVVIM	HLA-DPA1*0301/DPB1*0402	730035	1320.66
LKLTSGKIASCLNDN	HLA-DPA1*0301/DPB1*0402	1171004	94.07
IRGTSATAAAIQLKC	HLA-DPA1*0301/DPB1*0402	1171004	2994.01
SVLLVVVLFAVFLGS	HLA-DPA1*0301/DPB1*0402	1171008	467.38
VLAALFAGAWCVPKV	HLA-DPA1*0301/DPB1*0402	1171009	810.37
LQGPFNFRFLTEKGM	HLA-DPA1*0301/DPB1*0402	1171009	2226.18
TFTVEKGSNEKHLAV	HLA-DPA1*0301/DPB1*0402	1171009	3340.01
DVFYNGAYFVSSGKY	HLA-DPA1*0301/DPB1*0402	1173367	1020.2
VIIHGLHLYGCSTSV	HLA-DPA1*0301/DPB1*0402	1173367	2311.6
PRGVTHDQLNNFRAG	HLA-DPA1*0301/DPB1*0402	1805723	2780.87
CNANPGLMKDVAKVF	HLA-DPA1*0301/DPB1*0402	1864024	2717.39
DKLTGPFTVRYTTEG	HLA-DPA1*0301/DPB1*0402	2498576	3389.83
VSSKRNLADAVSKAP	HLA-DPA1*0301/DPB1*0402	3004465	4504.5
VSKAPQLVPKLDEVY	HLA-DPA1*0301/DPB1*0402	3004465	1810.28
YEAFVLHFSEALHII	HLA-DPA1*0301/DPB1*0402	3004465	12.27
FLAVAVVLGLATSPT	HLA-DPA1*0301/DPB1*0402	3004467	12.67
IIAGTPEVHAVKPGA	HLA-DPA1*0301/DPB1*0402	3004467	1499.25
QKLIEDVNASFRAAM	HLA-DPA1*0301/DPB1*0402	3004467	4042.04
KTLEAAFTVSSKRNL	HLA-DPA1*0301/DPB1*0402	3004469	1065.42
RTFVATFGAASNKAF	HLA-DPA1*0301/DPB1*0402	3309039	784.68
NAGFKAALAAAAGVP	HLA-DPA1*0301/DPB1*0402	3309039	971.63
SKAALTSKLDAAYKL	HLA-DPA1*0301/DPB1*0402	3309039	3612.72
LIEKINAGFKAALAA	HLA-DPA1*0301/DPB1*0402	3309039	2930.83
ELQVIEKVDAAFKVA	HLA-DPA1*0301/DPB1*0402	3309039	4935.83
ALTKAITAMSEVQKV	HLA-DPA1*0301/DPB1*0402	3309041	4699.25
LDAAYSVAYKAAVGA	HLA-DPA1*0301/DPB1*0402	3309041	3681.89
FKTFEAAFTSSSKAA	HLA-DPA1*0301/DPB1*0402	3309041	1612.38
VHRGAVPRRGPRGGP	HLA-DPA1*0301/DPB1*0402	3309041	2574.67
ASLTEALRVIAGALE	HLA-DPA1*0301/DPB1*0402	3309041	2436.65
TVAAAPQVKYAVFEA	HLA-DPA1*0301/DPB1*0402	3309041	4965.24
EGHHLASAAIFGHDG	HLA-DPA1*0301/DPB1*0402	3914429	1533.48
KLTITGKGTLDGQGK	HLA-DPA1*0301/DPB1*0402	4826572	769.7
GKGTLDGQGKAVWGK	HLA-DPA1*0301/DPB1*0402	4826572	2832.86
VTMNDVKIEYSGTNN	HLA-DPA1*0301/DPB1*0402	4826572	922.68
ENVKMEDVGYPIIID	HLA-DPA1*0301/DPB1*0402	4826572	1924.56
ARVTVKDVTFRNITG	HLA-DPA1*0301/DPB1*0402	4826572	2349.62
ILPNTLVLDFCDDAL	HLA-DPA1*0301/DPB1*0402	4826572	3906.25
SVRFSWLSLLVPFVQWF	HLA-DPA1*0301/DPB1*0402	8894954	178.79
LNIKLNMPLYIAGNK	HLA-DPA1*0301/DPB1*0402	9087163	392.59
RELWWVFYAGDRALE	HLA-DPA1*0301/DPB1*0402	9629290	320.02
PANDKFTVFEAAFNN	HLA-DPA1*0301/DPB1*0402	11991227	4975.12
WKPDTVYTSKLQFGA	HLA-DPA1*0301/DPB1*0402	14423757	3796.51
VKITDKNYEHIAAYH	HLA-DPA1*0301/DPB1*0402	14423757	4844.96
HYLALLVKYAAGDGN	HLA-DPA1*0301/DPB1*0402	14423757	2575.99
RNVFDEVIPTAFKIG	HLA-DPA1*0301/DPB1*0402	14423759	2077.27
DKISDVSTIVPYIGPALNIV	HLA-DPA1*0301/DPB1*0402	28373188	173.42
SVLLVVALFAVFLGS	HLA-DPA1*0301/DPB1*0402	33149335	4480.29
EVLFRLENHAETLRA	HLA-DPA1*0301/DPB1*0402	34484597	1250.98
EEDKENALSLLDKIYT	HLA-DPA1*0301/DPB1*0402	38492847	828.23
EICPAVKRDVDLFLTGT	HLA-DPA1*0301/DPB1*0402	38492847	746.6
CVDAKMTEEDKENALSL	HLA-DPA1*0301/DPB1*0402	38492847	2193.94
KQQGIRYANPIAFFR	HLA-DPA1*0301/DPB1*0402	47606039	1526.72
PDTTCSEIEEFRDRA	HLA-DPA1*0301/DPB1*0402	47606039	4553.73
EATTDGLGWYKIEID	HLA-DPA1*0301/DPB1*0402	47606039	1367.61
EICEVVLAKSPDTTC	HLA-DPA1*0301/DPB1*0402	47606039	3516.17
ECGGILQAYDLRDAP	HLA-DPA1*0301/DPB1*0402	47606039	1576.29
SEPGKYTAYEGQRVVF	HLA-DPA1*0301/DPB1*0402	50978938	3993.61
ASEGAVDIINRWQVV	HLA-DPA1*0301/DPB1*0402	54144332	782.72
RVIAQGPTATFEAMY	HLA-DPA1*0301/DPB1*0402	54144332	4887.59
SSCEVALSYYPTPLA	HLA-DPA1*0301/DPB1*0402	54144332	2923.98
KIPKKASEGAVDIIN	HLA-DPA1*0301/DPB1*0402	54144332	4045.31
IQSIPFVHLGHRDNI	HLA-DPA1*0301/DPB1*0402	54144332	348.75
SGLVWGQKYFKGNFQ	HLA-DPA1*0301/DPB1*0402	54144332	4397.54
YRSLQPEEFAVVDLS	HLA-DPA1*0301/DPB1*0402	54144332	2868.62
DREVVANVIGLSGDS	HLA-DPA1*0301/DPB1*0402	62288416	1213.89
NRIMADGGSIQNTNL	HLA-DPA1*0301/DPB1*0402	62288418	403.84
DKKCIEWEKAQHGAC	HLA-DPA1*0301/DPB1*0402	73622183	4405.29
ELYYAIYKASPTLAF	HLA-DPA1*0301/DPB1*0402	82492267	782.23
AFALVLLFCALASSC	HLA-DPA1*0301/DPB1*0402	82492267	4288.16
IITPTNVSHIQSAVV	HLA-DPA1*0301/DPB1*0402	82492267	1129.69
LNKMRAVWVDGKART	HLA-DPA1*0301/DPB1*0402	82492267	3652.3
ENVIDVKLVDANGKL	HLA-DPA1*0301/DPB1*0402	82492267	1226.69
MGDDHFWAVRGGGGE	HLA-DPA1*0301/DPB1*0402	82492267	3355.7
GGNFAGGGFGMLLRK	HLA-DPA1*0301/DPB1*0402	82492267	413.7
SDYVYQPFPKTVWEQ	HLA-DPA1*0301/DPB1*0402	82492267	1525.32
IPFVHLGHRDALEDD	HLA-DPA1*0301/DPB1*0402	82492267	3958.83
LPADLMIRIIAQGPK	HLA-DPA1*0301/DPB1*0402	82492267	758.5
TPFPHRKGVLFNIQY	HLA-DPA1*0301/DPB1*0402	82492267	1896.81
AQGPKATFEAMYLGT	HLA-DPA1*0301/DPB1*0402	82492267	1606.68
LASSCQVAFSYFPPP	HLA-DPA1*0301/DPB1*0402	82492267	3004.81
THIFAEVLKDAIKDL	HLA-DPA1*0301/DPB1*0402	82503233	878.78
GVLACAIATHAKIRD	HLA-DPA1*0301/DPB1*0402	99644635	1791.17
EPGHLAPTGMFVAAA	HLA-DPA1*0301/DPB1*0402	110644908	2988.75
APTGMFVAAAKYMVI	HLA-DPA1*0301/DPB1*0402	110644908	987.16
VPGNKKFVVNNLFFN	HLA-DPA1*0301/DPB1*0402	114841579	870.47
ASKNFHLQKNTIGTG	HLA-DPA1*0301/DPB1*0402	114841617	4068.35
KLMNSPEFHLVFGNC	HLA-DPA1*0301/DPB1*0402	114841617	1495.22
AINIFNVEKYGAVGD	HLA-DPA1*0301/DPB1*0402	114841629	1267.43
DDYTEYKLTESIDNI	HLA-DPA1*0301/DPB1*0402	124801018	3182.69
FLTGPLNFTGPCKGD	HLA-DPA1*0301/DPB1*0402	125555670	1427.76
ISFCNANPGLMKDVA	HLA-DPA1*0301/DPB1*0402	125562565	778.94
EFVKIVQKRGIVKENI	HLA-DPA1*0301/DPB1*0402	126723762	2771.62
KISGEWYSIFLASDVK	HLA-DPA1*0301/DPB1*0402	149738827	13.81
FDISKISGEWYSIFL	HLA-DPA1*0301/DPB1*0402	149738827	4638.22
LVGPFNFRFMSKGGM	HLA-DPA1*0301/DPB1*0402	169404532	1469.29
EVIPTAFSIGKTYKP	HLA-DPA1*0301/DPB1*0402	169404532	2549.72
IHKASTVLAFPAGVC	HLA-DPA1*0301/DPB1*0402	189014266	4545.45
RGYFKMRTGKSSIMRS	HLA-DPA1*0301/DPB1*0402	193877790	1527.45
PCVFIKRVSNVIIHG	HLA-DPA1*0301/DPB1*0402	223005744	2347.42
ALFKAIEAYLLAHPD	HLA-DPA1*0301/DPB1*0402	225431850	81.6
VRSGGHDYEGLSYRS	HLA-DPA1*0301/DPB1*0402	242096102	1131.73
FLPVFLAQPPSGQRR	HLA-DPA1*0301/DPB1*0402	297711464	1724.39
ASEAPPTSHRRASRQ	HLA-DPA1*0301/DPB1*0402	304319194	335.59
IFGSLAFLPESFDGD	HLA-DPA1*0301/DPB1*0402	306921209	709.41
LTGYSLFQKEKMVLN	HLA-DPA1*0301/DPB1*0402	306977627	1271.27
KDILEDERAAVDTYC	HLA-DPA1*0301/DPB1*0402	323461304	4195.38
KGNFQRLAITKGKVD	HLA-DPA1*0301/DPB1*0402	326500446	4608.29
MADDMERIFKRFDTN	HLA-DPA1*0301/DPB1*0402	326527423	3424.66

## Sheet: DP5
Epitope	Allele	parent protein gi number	IC50, nM
AAPANDKFTVFEAAF	HLA-DPA1*0201/DPB1*0501	113560	362
ATPEAKYDAYVATLS	HLA-DPA1*0201/DPB1*0501	113560	2613.7
DCLLCAYSIEFGTNISKEHD	HLA-DPA1*0201/DPB1*0501	124757	826.58
DCLLCAYSIEFGTNI	HLA-DPA1*0201/DPB1*0501	124757	2114.16
YLGFVQDAATYAVTT	HLA-DPA1*0201/DPB1*0501	132270	4009.62
QPGVDIIEGPVKNVA	HLA-DPA1*0201/DPB1*0501	132270	262.91
STVVASVTIIDRSLP	HLA-DPA1*0201/DPB1*0501	132270	564.14
IKGTAPFETHANRIV	HLA-DPA1*0201/DPB1*0501	156573	4859.09
PPLYATGRLSQAQLMPSPPM	HLA-DPA1*0201/DPB1*0501	330318	999
ASTGGAYESYKFIPA	HLA-DPA1*0201/DPB1*0501	398830	4599.82
AKNMKNLVWNDELAY	HLA-DPA1*0201/DPB1*0501	465054	1846.38
AVFEAALTKAITAMT	HLA-DPA1*0201/DPB1*0501	485371	1956.18
LGNVLINESFGVEPV	HLA-DPA1*0201/DPB1*0501	493634	587.61
PQLTKNAGVLTCSLS	HLA-DPA1*0201/DPB1*0501	516728	4690.43
YQSYGPSGQYTHEFD	HLA-DPA1*0201/DPB1*0501	1208559	2435.46
ADVQYDLYLNVANRR	HLA-DPA1*0201/DPB1*0501	1345402	46.27
KFWGKYLYEIARRHP	HLA-DPA1*0201/DPB1*0501	1351907	173.57
AYESYKFIPALEAAV	HLA-DPA1*0201/DPB1*0501	1808987	376.9
VPPADKYKTFEAAFT	HLA-DPA1*0201/DPB1*0501	2266625	422.51
LEKISNEIKIVATPD	HLA-DPA1*0201/DPB1*0501	2414158	3022.97
TFHVEKGSNPNYLAL	HLA-DPA1*0201/DPB1*0501	2498576	3427
KGKDKWIELKESWGA	HLA-DPA1*0201/DPB1*0501	2498576	1905.49
LHFSEALHIIAGTPE	HLA-DPA1*0201/DPB1*0501	3004465	1630.79
QKLIEDINASFRAAM	HLA-DPA1*0201/DPB1*0501	3004465	856.16
PADKYKTLEAAFTVS	HLA-DPA1*0201/DPB1*0501	3004469	3628.45
AITAMSEAQKAAKPA	HLA-DPA1*0201/DPB1*0501	3309039	4712.54
PAADKFKTFEAAFTS	HLA-DPA1*0201/DPB1*0501	3309041	1468.86
PGMAKIPAGELQIID	HLA-DPA1*0201/DPB1*0501	3309041	3739.72
CIPSLEAAVKQAYAA	HLA-DPA1*0201/DPB1*0501	3309041	1480.6
KLRSAGEVEIQFRRV	HLA-DPA1*0201/DPB1*0501	3901094	624.06
GEVEIQFRRVKCKYP	HLA-DPA1*0201/DPB1*0501	3901094	1448.86
NCVLKKSTNGLRIKS	HLA-DPA1*0201/DPB1*0501	4826572	622.35
LSSNDLAKYKANWIE	HLA-DPA1*0201/DPB1*0501	4826572	2526.53
CDDALIEGITLLNAK	HLA-DPA1*0201/DPB1*0501	4826572	916.93
LLNAKFFHMNIYECK	HLA-DPA1*0201/DPB1*0501	4826572	1270.33
IMRIKKLTITGKGTL	HLA-DPA1*0201/DPB1*0501	4826572	686.15
AGELQIIDKIDAAFK	HLA-DPA1*0201/DPB1*0501	11991229	2230.15
IVPPADKYRTFVATF	HLA-DPA1*0201/DPB1*0501	13430402	753.47
SGKAFGAMAKKGQED	HLA-DPA1*0201/DPB1*0501	14423757	935.1
KNYEHIAAYHFDLSG	HLA-DPA1*0201/DPB1*0501	16076695	1203.37
NRQILDNAAKYVEHD	HLA-DPA1*0201/DPB1*0501	20178476	2635.74
NNKYAASSYLSLTPE	HLA-DPA1*0201/DPB1*0501	21669645	706.61
LSDISLKLTSGKIAS	HLA-DPA1*0201/DPB1*0501	24898904	3166.56
FNNFTVSFWLRVPKV	HLA-DPA1*0201/DPB1*0501	28373188	429.22
NSLLTSPLSINTRMT	HLA-DPA1*0201/DPB1*0501	30519571	943.04
SGFLGPLLVLQAGFF	HLA-DPA1*0201/DPB1*0501	30983630	114.58
GPLLVLQAGFFLLTR	HLA-DPA1*0201/DPB1*0501	30983630	1548.95
IKEKGKDKWIALKES	HLA-DPA1*0201/DPB1*0501	33149335	2593.36
QEALEDFREFSRAKG	HLA-DPA1*0201/DPB1*0501	50978938	632.99
EAKITMLTNGQCQNI	HLA-DPA1*0201/DPB1*0501	50978938	3885
HGRQIRMAKLLGRDP	HLA-DPA1*0201/DPB1*0501	50978938	1594.9
PEKPDSVTPMILKAQK	HLA-DPA1*0201/DPB1*0501	50978938	915.75
DSVTPMILKAQKGGNL	HLA-DPA1*0201/DPB1*0501	50978938	2383.22
PEEFAVVDLSKMRAV	HLA-DPA1*0201/DPB1*0501	54144332	3441.16
VSTFSSGLVWGQKYF	HLA-DPA1*0201/DPB1*0501	54144332	2358.49
KEDFLRCLVKEIPPR	HLA-DPA1*0201/DPB1*0501	54144332	4854.37
YVYEPFPKEVWEQIF	HLA-DPA1*0201/DPB1*0501	54144332	873.52
EYKSDYVYEPFPKEV	HLA-DPA1*0201/DPB1*0501	54144332	3903.2
TVTVFKIPKKASEGA	HLA-DPA1*0201/DPB1*0501	54144332	1763.05
ALSYYPTPLAKEDFL	HLA-DPA1*0201/DPB1*0501	54144332	197.16
GQKYFKGNFQRLAIT	HLA-DPA1*0201/DPB1*0501	54144332	599.45
ENVLISPVSILSTLS	HLA-DPA1*0201/DPB1*0501	58220639	1728.91
GGFMTTAFQYIIDNKG	HLA-DPA1*0201/DPB1*0501	61368403	533.9
VGNVAWMHVLAAKYI	HLA-DPA1*0201/DPB1*0501	62288414	3136.76
AKAIITPVVFYRSGT	HLA-DPA1*0201/DPB1*0501	62288416	1983.34
ASPMLYQLLEAVYGN	HLA-DPA1*0201/DPB1*0501	62288416	55.01
DGYFLKIKVTAASPM	HLA-DPA1*0201/DPB1*0501	62288416	1651.25
KSIIKARVVWKAIIE	HLA-DPA1*0201/DPB1*0501	62288418	1170.41
YCDMMSLNLTIVSVS	HLA-DPA1*0201/DPB1*0501	62288466	2437.84
SNMLILNPTQSDSGI	HLA-DPA1*0201/DPB1*0501	62288466	1771.17
NMVVERLGDYLVEQG	HLA-DPA1*0201/DPB1*0501	71370355	458.33
QPFPKTVWEQILNTW	HLA-DPA1*0201/DPB1*0501	82492267	1519.3
VKEIPPRLLYAKSSP	HLA-DPA1*0201/DPB1*0501	82492267	1830.16
KLLPVPPTVTIFKIS	HLA-DPA1*0201/DPB1*0501	82492267	4537.21
LSYRSLQPETFAVVD	HLA-DPA1*0201/DPB1*0501	82492267	226.38
AAKEDFLGCLVKEIP	HLA-DPA1*0201/DPB1*0501	82492267	499.25
CKTLTPLMSSKFPEL	HLA-DPA1*0201/DPB1*0501	82492267	1010.51
ATFEAMYLGTCKTLT	HLA-DPA1*0201/DPB1*0501	82492267	770.77
SWIQSIPFVHLGHRD	HLA-DPA1*0201/DPB1*0501	82492267	1325.21
SFGIVVAWQVKLLPV	HLA-DPA1*0201/DPB1*0501	82492267	1741.55
ITKGKVDPTDYFRNE	HLA-DPA1*0201/DPB1*0501	82492267	3472.22
YGIAAENVIDVKLVD	HLA-DPA1*0201/DPB1*0501	82492267	4065.04
HDYEGLSYRSLQPET	HLA-DPA1*0201/DPB1*0501	82492267	4945.6
YFPPPAAKEDFLGCL	HLA-DPA1*0201/DPB1*0501	82492267	1080.38
AAPLSWSKDIYNYME	HLA-DPA1*0201/DPB1*0501	82492267	3690.04
LQPETFAVVDLNKMR	HLA-DPA1*0201/DPB1*0501	82492267	1075.73
FVAAAKYMVIQGEPG	HLA-DPA1*0201/DPB1*0501	110644908	1777.4
TIPQSLDSWWTSLNF	HLA-DPA1*0201/DPB1*0501	113374723	3546.1
SRAEVSYVHVNGAKF	HLA-DPA1*0201/DPB1*0501	114841605	3536.07
ANGYFSGHVIPACKN	HLA-DPA1*0201/DPB1*0501	114841617	3389.83
GEPLSYTRFSLARQV	HLA-DPA1*0201/DPB1*0501	119574056	959.32
GDRGAPKRGSGKDSHHPARTA	HLA-DPA1*0201/DPB1*0501	119587002	3773.58
DRPFQLFEFYAREPDV	HLA-DPA1*0201/DPB1*0501	126723762	28.06
GKSYDALATFTVNIF	HLA-DPA1*0201/DPB1*0501	145687748	386.85
EVFFQRLGIASGRARY	HLA-DPA1*0201/DPB1*0501	149635150	1471.02
KTGQALVVGIYDEPM	HLA-DPA1*0201/DPB1*0501	162461344	2896.49
IPTAFSIGKTYKPEE	HLA-DPA1*0201/DPB1*0501	169404532	4344.05
EPFPKRVWEQIFSTW	HLA-DPA1*0201/DPB1*0501	189014266	773.51
YLTFLPSADEIYDCKV	HLA-DPA1*0201/DPB1*0501	220681924	3912.36
KVFLTQMNARGVKVK	HLA-DPA1*0201/DPB1*0501	225194740	2274.8
NSCAKNYNCKILPNT	HLA-DPA1*0201/DPB1*0501	225217013	1359.06
FFLLTRILTIPQSLD	HLA-DPA1*0201/DPB1*0501	229597064	58.77
QSCRRPNAQRFGISN	HLA-DPA1*0201/DPB1*0501	256095990	2695.42
KNVLKVGRLSAEELM	HLA-DPA1*0201/DPB1*0501	258489152	2440.78
MSWQTYVDEHLMCEI	HLA-DPA1*0201/DPB1*0501	284520994	4434.46
WITQCFLPVFLAQPPSGQRR	HLA-DPA1*0201/DPB1*0501	297711464	296.61
KIFGSLAFLPESFDGDPA	HLA-DPA1*0201/DPB1*0501	306921209	288.77
EALIHQLKINPYVLS	HLA-DPA1*0201/DPB1*0501	332256273	3171.26
