# Supplementary material for: Peptide binding to HLA-DP proteins at pH 5.0 and pH 7.0: a quantitative molecular docking study
Source: BMC Struct Biol. 2012 Aug 5;12:20. doi: 10.1186/1472-6807-12-20 (PMC3508589; doi:10.1186/1472-6807-12-20)
Supplement: Additional file 2 — DS-QMs for peptide binding prediction to HLA-DP1, DP41, DP42 and DP5 proteins. The file contains 8 DS-QMs: two for each HLA-DP protein derived at pH 5.0 and pH 7.0, respectively. Non-binding amino acids were assigned a binding score of −10. [file 1472-6807-12-20-S2.xls]

## Sheet: DP1_pH5
DP1 pH 5
	p1	p2	p3	p4	p5	p6	p7	p8	p9
Ala	0	0.464214	0.313424	-10	0.2435	-0.165871	0.183108	0.46289	-0.186573
Arg	-0.582397	0.0829431	-0.266961	0.167519	0.486833	0.359553	0.196622	-0.526715	0.051983
Asn	-0.314607	-0.151171	0.2041	0.25664	0.1835	-0.0734206	-0.681757	0.473285	-10
Asp	-10	-0.402007	-0.181752	-0.74336	-0.2965	-0.070339	0.039527	0.17183	0.0880745
Cys	0.0262172	-0.0809365	-0.474357	-0.0153509	0.2335	-0.0318182	-0.387838	0.0429314	-0.231468
Gln	0.314607	-0.0909699	-0.289469	0.0483065	-0.1765	0.0113251	0.228716	0.184304	0.113603
Glu	-0.488764	0.0896321	-0.0113344	0.138584	-0.429833	-0.033359	0.240541	0.0283784	0.118884
Gly	-0.136704	-0.328428	-0.377894	-0.134564	-0.2665	-0.0564715	-0.225676	-0.191996	0.0748703
His	0.361423	-0.064214	-0.392363	0.142057	0.1935	0.165408	0.0800676	0.215489	4.63306e-05
Ile	0.0131086	-0.0140468	-0.438987	0.137427	-0.229833	0.0729584	0.208446	0.385967	-0.337102
Leu	-0.0224719	-0.0408027	0.323071	0.0367325	-0.153167	0.134592	-0.0162162	0.238358	0.115363
Lys	0.284644	-0.425418	0.239469	0.0459917	0.2335	0.188521	0.257432	0.0741164	0.0951168
Met	-0.127341	0.567893	0.178376	-0.289656	-0.203167	-0.339985	-0.325338	-0.512162	0.0528632
Phe	0.395131	0.0729097	0.239469	0.101547	0.570167	-0.133513	-0.465541	-0.160811	0.130328
Pro	0.264045	-0.432107	-0.151206	-0.0303972	0.0901667	0.0313559	-0.495946	0.0408524	0.213955
Ser	-0.307116	0.397324	0.184807	-0.0558601	-0.403167	-0.107319	0.151014	-0.445634	0.0599055
Thr	-0.307116	-0.325084	-0.0515273	-0.119518	-0.2165	-0.0549307	0.112162	-0.231497	0.0951168
Trp	0.209738	0.400669	0.525643	0.123538	-0.109833	0.627658	0.276014	0.458732	-0.786045
Tyr	0.417603	0.0561873	0.236254	0.0193713	0.490167	-0.152003	0.318243	-0.341684	0.172582
Val	-0.0411985	0.223411	0.191238	0.170992	-0.239833	-0.372342	0.306419	-0.366632	0.158497

## Sheet: DP1_pH7
DP1 pH 7
	p1	p2	p3	p4	p5	p6	p7	p8	p9
Ala	-0.11493	0.0998224	-0.0675978	-0.167877	0.0257194	-0.126087	-0.171237	-0.0734962	-0.226351
Arg	-0.0128894	-0.0404973	0.278771	0.00251397	0.428597	-0.336613	-0.117473	0.20094	-0.118243
Asn	0.0590763	-0.0191829	-0.212849	0.360056	0.043705	0.0684211	0.086828	0.0392857	0.243243
Asp	-0.707841	-0.239432	-0.564804	-0.176257	-0.402338	-0.46476	-0.176613	-0.374248	-0.141892
Cys	-0.370569	0.201066	-0.201676	0.0667598	0.0329137	-0.110069	0.140591	-0.23515	-0.189189
Gln	-0.047261	0.09627	-0.151397	-0.167877	0.000539568	0.0501144	0.516935	-0.0434211	0.00675676
Glu	-10	-0.13286	-0.363687	-0.265642	-0.395144	-0.32746	-0.069086	-0.175	0.273649
Gly	-0.158969	0.0483126	-0.224022	-0.206983	-0.0678058	-0.281693	-0.327151	0.625752	-0.614865
His	0.123523	0.0500888	0.0106145	0.0248603	0.0616906	0.171396	-0.450806	0.317481	0.0371622
Ile	0.0891515	0.0642984	-0.156983	-0.0561453	-0.10018	-0.0871854	0.280376	0.400188	-0.25
Leu	0.075188	0.114032	0.189385	0.0136872	-0.0893885	0.283524	0.344892	-0.0960526	0.097973
Lys	0.154672	-0.630195	0.0106145	0.242737	0.597662	0.256064	-0.483065	-0.0922932	-0.0912162
Met	-0.0257787	0.0323268	0.0664804	-0.254469	-0.0929856	0.00892449	0.226613	-0.103571	-0.158784
Phe	0.210526	0.355595	0.435196	0.212011	0.126439	0.400229	-0.316398	0.0618421	0.199324
Pro	0.104189	-0.0440497	0.424022	-0.0449721	0.180396	-0.0620137	-0.364785	0.174624	-10
Ser	-0.0461869	-0.0635879	-0.0396648	-0.262849	-0.236871	-0.229062	-0.112097	-0.344173	-0.0236486
Thr	-0.0128894	-0.463233	-0.302235	-0.430447	-0.211691	-0.219908	0.307258	-0.287782	0.0371622
Trp	0.292159	0.369805	0.429609	0.569553	0.140827	0.53524	0.221237	0.257331	0.253378
Tyr	0.277121	0.0589698	0.228492	0.407542	0.0580935	0.455149	0.237366	-0.0960526	0.263514
Val	0.112782	0.142451	0.211732	0.133799	-0.10018	0.0157895	0.226613	-0.156203	0.385135

## Sheet: DP41_pH5
DP41 pH 5
	p1	p2	p3	p4	p5	p6	p7	p8	p9
Ala	0.000477707	0.0068662	-0.156346	-0.277756	-0.023837	-0.179853	-0.285475	-0.0396277	0.00861153
Arg	-0.141242	-0.144542	0.301346	0.55689	0.433679	0.155631	-0.436313	0.508245	0.00330046
Asn	-0.204936	0.161796	-0.137115	0.175	-0.0303729	-0.0207131	-0.0452514	-0.119415	-0.879097
Asp	-0.458121	-0.528345	-0.375577	-0.191142	-10	-0.341143	0.0162011	-0.411968	0.0814492
Cys	-0.322771	0.0878521	-0.271731	-0.277756	-10	-0.141143	-0.184916	-0.385372	-0.00276935
Gln	0.0164013	0.0667254	0.132115	0.25374	-0.020569	0.011545	0.250838	0.173138	0.0457891
Glu	-0.171497	0.084331	-0.414038	0.21437	-0.458478	-0.300283	0.222905	-0.294947	0.062481
Gly	-0.225637	-0.162148	-0.121731	-0.44311	-0.0597847	-0.272326	-0.626257	-0.15133	0.0435129
His	0.0514331	-0.052993	0.585962	0.545079	0.270281	0.301868	0.239665	0.449734	0.0647572
Ile	0.107166	0.0667254	0.0282692	-0.20689	-0.0728566	-0.00135823	0.217318	-0.0289894	0.0275797
Leu	0.102389	0.1125	0.170577	-0.0336614	-0.141484	-0.00996038	0.178212	-0.124734	0.0814492
Lys	-0.0313694	-0.0917254	0.0590385	0.348228	0.541522	0.174986	0.373743	0.28484	0.105728
Met	0.0164013	0.108979	0.0513462	-0.0848425	-0.141484	-10	0.150279	-0.225798	0.00405918
Phe	0.36035	0.17588	0.209038	0.159252	-0.017301	0.319072	0.301117	0.210372	0.120903
Pro	0.00843949	-0.401585	0.162885	-0.116339	0.097078	-0.0615733	-0.441899	0.135904	0.0814492
Ser	-0.0839172	-0.0565141	-0.290962	-0.352559	-0.200308	-0.422864	-0.268715	-0.284309	-0.0331184
Thr	-0.0632166	-0.165669	-0.217885	-0.423425	-0.259131	-0.13039	-0.134637	-0.326862	-0.0073217
Trp	0.541879	0.471655	0.266731	0.493898	0.0938101	0.577136	-0.0173184	0.588032	0.0693096
Tyr	0.358758	0.186444	0.0128846	-0.171457	-0.0107651	0.396491	0.368156	0.157181	0.0723445
Val	0.139013	0.0737676	0.00519231	-0.16752	-10	-0.0551217	0.122346	-0.114096	0.0495827

## Sheet: DP41_pH7
DP41 pH 7
	p1	p2	p3	p4	p5	p6	p7	p8	p9
Ala	-0.156489	0.0095526	0.0229795	-0.350442	0.0949899	-0.209091	-0.259794	0.0344985	-0.272519
Arg	-0.141221	-0.0315599	0.138782	0.49469	0.223532	-0.252381	-0.6	0.189514	-0.234351
Asn	-0.183206	-0.0376058	0.00609168	0.180531	0.096002	-0.0922078	-0.156701	0.362766	-0.142748
Asp	-0.448473	0.082104	-0.104885	-0.323894	0.00288462	-0.390909	0.389691	0.0740122	0.0366412
Cys	-0.229008	0.0603386	-0.0107961	-0.310619	0.0322368	-0.0316017	0.11134	-0.123556	-0.322137
Gln	-0.0954198	0.0422007	0.065199	0.277876	0.0858806	0.0160173	0.4	0.122644	-0.116031
Glu	-10	0.16312	-0.0554282	0.273451	-0.0203947	-0.315152	0.0701031	0.049696	0.334351
Gly	-0.332061	0.00229746	-0.014415	-0.469912	-0.723836	-0.167965	-0.563918	-0.0141337	-0.455725
His	0.114504	0.0905683	0.0410736	0.20708	-0.0932692	0.150216	-0.130928	-0.108359	0.242748
Ile	0.124046	0.0615478	0.0796743	-0.146903	0.0777834	0.148052	0.224742	-0.0262918	0.0671756
Leu	0.133588	0.0482467	0.0603739	-0.151327	0.0919534	0.161039	0.281443	-0.132675	0.0748092
Lys	0.0687023	0.0881499	0.0314234	0.344248	0.276164	0.264935	0.00309278	0.0162614	-0.119847
Met	0.00572519	0.0228537	0.0265983	-0.142478	0.0464069	0.0116883	0.296907	-0.637234	0.040458
Phe	0.421756	-0.270979	0.102593	0.171681	0.108148	0.379654	0.224742	0.0557751	0.544275
Pro	0.192748	-0.129504	0.144813	-0.0141593	0.149646	-0.00562771	-0.373196	0.131763	0.254198
Ser	-0.0248092	-0.0122128	-0.853981	-0.407965	0.00288462	-0.0813853	-0.172165	-0.190426	-0.249618
Thr	-0.351145	-0.751028	0.00729795	-0.443363	0.0200911	-0.0640693	-0.208247	-0.175228	-0.234351
Trp	0.551527	0.248972	0.146019	0.530088	0.128391	0.609091	0.0752577	0.332371	0.258015
Tyr	0.362595	0.182467	0.0796743	0.335398	-0.684362	0.167532	0.101031	0.101368	0.246565
Val	0	0.130472	0.0869119	-0.0539823	0.0848684	-0.297835	0.286598	-0.062766	0.0480916

## Sheet: DP42_pH5
DP42 pH 5
	p1	p2	p3	p4	p5	p6	p7	p8	p9
Ala	0.0505549	-0.00106952	0.0609259	-0.226275	-0.0262918	-0.167222	0.153708	-0.133216	-0.131176
Arg	-0.054254	-0.0438503	0.294259	0.0952941	0.39924	0.0216667	0.161557	0.531095	-0.0511765
Asn	-0.192355	0.0818182	-0.19463	0.303137	-0.062766	0.139444	0.180395	0.0469965	-10
Asp	-0.310727	-0.626738	-0.283519	0.177647	-0.375836	-0.400556	0.060301	-0.468905	-0.457843
Cys	-0.196054	-0.0304813	-0.302037	-0.28902	-0.254255	-0.145	0.162342	-0.327562	0.0754902
Gln	0.0752158	-0.0197861	-0.0464815	0.26	-0.0171733	-0.0272222	0.162342	0.234276	0.0288235
Glu	-0.52651	0.0283422	-0.487222	0.33451	-0.369757	-0.393889	0.110537	-0.348763	-0.431176
Gly	-0.254007	-0.0973262	-0.413148	-0.347843	-0.10228	-0.316111	0.116031	-0.232155	-0.217843
His	-0.191122	0.151337	0.40537	0.471765	0.156079	0.310556	0.140364	0.0858657	0.138824
Ile	0.0900123	0.0764706	0.00537037	-0.14	-0.0931611	-0.0805556	0.185105	-0.129682	0.108824
Leu	0.131936	0.100535	0.00166667	0.0560784	-0.0536474	-0.0138889	0.211792	0.138869	0.17549
Lys	-0.0776819	-0.0705882	0.209074	0.397255	0.624164	0.155	0.160772	0.177739	0.288824
Met	0.053021	0.108556	-0.027963	-0.0929412	0.159119	-0.0472222	0.180395	-0.150883	0.0354902
Phe	0.342787	0.137968	0.072037	0.138431	0.219909	0.332778	-0.680672	0.0611307	0.542157
Pro	0.0443896	-0.260428	0.172037	0.0913725	0.0952888	0.115	-10	0.227208	0.11549
Ser	0.0184957	-0.0278075	-0.109444	-0.528235	-0.187386	-0.191667	0.138794	-0.112014	-0.127843
Thr	0.0308261	-0.110695	-0.0983333	-0.336078	-0.169149	-0.202778	-0.655555	-0.0413428	-0.0711765
Trp	0.47349	0.373262	0.512778	-0.155686	0.0831307	0.599444	-10	0.428622	-0.0211765
Tyr	0.337855	0.164706	0.253519	-0.167451	-0.0262918	0.375	-0.788208	-0.0696113	-10
Val	0.154131	0.0657754	-0.0242593	-0.0419608	0.00106383	-0.0627778	-10	0.0823322	-10

## Sheet: DP42_pH7
DP42 pH 7
	p1	p2	p3	p4	p5	p6	p7	p8	p9
Ala	-0.153716	0.0154358	0.0119283	-0.165833	0.095221	0.0770629	-0.183333	0.123404	-0.0853041
Arg	-0.481419	0.0335956	0.118232	0.398056	0.222662	0.0518881	0.0637255	-0.637234	0.211993
Asn	-0.14527	-0.0233051	0.00945612	0.150833	0.105498	0.116224	-0.17549	0.142021	-0.0853041
Asp	-0.363176	0.0687046	-0.112917	-0.171389	-0.00652621	-0.332727	0.334314	-0.506915	-0.335304
Cys	-0.16723	0.0541768	-0.00166873	-0.601944	0.0428058	-0.080979	0.0205882	-0.00425532	-0.125845
Gln	-0.0456081	0.0299637	0.0613721	0.189722	0.0818602	0.186154	0.27549	0.256383	0.0498311
Glu	-10	0.160714	-0.0548208	0.236944	-0.000359712	0.00713287	0.0676471	0.0835106	-0.274493
Gly	-0.261824	-0.139528	-0.0152658	-0.2575	-0.730062	-0.282378	-0.410784	0.0515957	-0.460304
His	0.133446	0.105024	0.0453028	0.150833	-0.0887461	0.145594	-0.132353	-0.0441489	0.306588
Ile	0.155405	0.0808111	0.0786774	-0.0463889	0.0684995	-0.197063	0.236275	0.0648936	-0.0143581
Leu	0.150338	0.0469128	0.0613721	-0.0158333	0.0880267	-0.0711888	0.255882	-0.0574468	0.0599662
Lys	0.0945946	0.0844431	0.0317058	0.284167	0.269938	0.0127273	0.00882353	0.160638	0.110642
Met	0.0608108	0.0202785	0.0317058	-0.0269444	0.0489723	-0.138322	0.255882	-0.456383	0.11402
Phe	0.410473	-0.246065	0.116996	0.109167	0.11372	0.0602797	0.173529	0.110106	0.539696
Pro	0.177365	-0.108051	0.152843	-0.485278	0.147636	-0.371888	-0.238235	0.197872	-0.348818
Ser	-0.0118243	-0.00514528	-0.847157	-0.188056	0.00375128	-0.066993	-0.0813725	-0.0414894	-0.00422297
Thr	-0.45777	-0.740012	0.0230532	-0.196389	0.0181398	-0.0977622	-0.0107843	-0.0388298	0.0532095
Trp	0.518581	0.259988	0.107108	0.350833	0.134275	0.628112	-0.022549	0.362766	-0.0819257
Tyr	0.347973	0.186138	0.0823857	0.2675	-0.702312	0.33021	-0.665686	0.184574	0.195101
Val	0.0422297	0.11592	0.099691	0.0175	0.086999	0.0239161	0.228431	0.0489362	0.174831

## Sheet: DP5_pH5
DP5 pH 5
	p1	p2	p3	p4	p5	p6	p7	p8	p9
Ala	-0.161166	0.0172922	-0.258798	-0.134838	-0.0449309	-0.152073	-0.35133	-0.262727	-0.0538947
Arg	0.360286	0.0977212	0.367811	0.0781588	0.379032	0.283161	-0.606649	0.326364	0.527439
Asn	-0.090209	0.0400804	-0.0484979	-0.015704	0.139401	0.0370466	0.132713	0.09	-10
Asp	-10	-0.768231	-0.228755	0.146751	-0.358295	-0.37228	-0.0694149	-0.455455	-0.349895
Cys	-0.629813	0.036059	-0.203004	-0.235921	-0.192396	-0.227202	-0.0800532	-0.27	-0.0085614
Gln	0.0269527	0.0387399	0.221888	0.330866	0.0195853	-0.0873057	0.393351	0.21	0.0181053
Glu	-10	0.0427614	-0.490558	0.193682	-0.408986	-0.418912	0.0316489	-0.353636	-0.472561
Gly	-0.336084	-0.0430295	-0.237339	-0.326173	0.0748848	-0.310104	-0.404521	-0.0627273	-0.237895
His	0.0269527	0.0186327	0.509442	0.43556	0.185484	0.303886	0.14867	0.162727	0.124772
Ile	0.0121012	0.0534853	-0.0527897	-0.152888	-0.256912	-0.10285	0.0582447	-0.0445455	0.0607719
Leu	0.0566557	0.0668901	-0.0613734	-0.120397	-0.118664	0.0396373	0.233777	-0.120909	-0.0938947
Lys	0.370187	-0.00549598	0.492275	0.359747	0.591014	0.189896	0.34016	0.0609091	0.119439
Met	0.00220022	0.0561662	0.0416309	-0.0987365	-0.192396	-0.0536269	0.313564	-0.135455	-0.000561404
Phe	0.360286	0.139276	0.118884	0.139531	0.0380184	0.456736	0.260372	0.0172727	0.274105
Pro	-0.0770077	-0.191823	-0.233047	-0.55	0.153226	0.0629534	-0.22367	0.173636	0.202105
Ser	-0.161166	0.0159517	-0.142918	-0.20343	-0.266129	-0.341192	-0.149202	-0.0627273	-0.109895
Thr	-0.129813	-0.0189008	-0.108584	-0.21065	-0.15553	-0.118394	-0.0906915	-0.0881818	-0.00322807
Trp	0.234873	0.231769	0.166094	0.45	0.22235	0.581088	-0.0853723	0.544545	-0.00589474
Tyr	0.167217	0.124531	-0.0141631	-0.0265343	0.157834	0.417876	-0.0375	0.17	0.210105
Val	-0.0324532	0.0481233	0.161803	-0.0590253	0.0334101	-0.188342	0.185904	0.100909	-0.200561

## Sheet: DP5_pH7
DP5 pH 7
	p1	p2	p3	p4	p5	p6	p7	p8	p9
Ala	-0.0606942	0.0618717	0.0853365	-0.287174	0.0319867	-0.168891	-0.0604885	0.076178	-0.0905923
Arg	0.337054	0.0682888	0.426683	0.312826	0.119439	-0.109343	0.0242816	0.44267	0.428571
Asn	-0.163884	-0.0151337	-0.438702	0.351957	0.0186787	0.0446612	0.0659483	0.186126	-0.0766551
Asp	-0.595403	0.078984	-0.44351	-0.369783	-0.786454	-0.411191	-0.000143678	-0.55733	-0.404181
Cys	-0.220169	0.0693583	-0.25601	-0.235	0.015827	-0.0847023	0.0127874	-0.21178	-0.0662021
Gln	-0.14137	0.0148128	-0.0829327	0.238913	0.0367395	0.151437	0.0645115	0.217539	0.0557491
Glu	-0.452814	0.0864706	-0.477163	0.221522	-0.0659221	-0.261294	0.0487069	-0.405497	-0.351916
Gly	-0.283959	-0.0579144	-0.385817	-0.556739	0.0243821	-0.201745	-0.0662356	0.123298	-0.087108
His	0.228236	0.0768449	-0.299279	0.256304	0.0605038	0.120637	0.0860632	-0.0442408	0.0662021
Ile	0.111914	0.0629412	0.0997596	-0.121957	0.00156844	-0.0333676	0.110489	-0.028534	0.195122
Leu	0.171951	-0.0236898	0.00360577	-0.387174	0.022481	0.0693018	0.104741	-0.12801	-0.00348432
Lys	0.404597	-0.103904	0.522837	0.356304	0.213546	0.25	0.0702586	0.128534	0.0940767
Met	0.0537523	0.0265775	0.114183	-0.156739	0.0348384	-0.0908624	0.17658	-0.0390052	0.087108
Phe	0.361445	0.136738	0.268029	0.0693478	0.0196293	0.194559	0.124856	0.0866492	0.595819
Pro	0.0331144	-0.0964171	0.421875	0.308478	0.0709601	0.0405544	-0.0676724	0.301309	0.240418
Ser	-0.139493	-0.0450802	-0.188702	-0.369783	0.0148764	-0.230493	-0.0446839	-0.358377	-0.25784
Thr	-0.400281	-0.794813	-0.236779	-0.443696	0.0338878	-0.255133	-0.82342	-0.258901	-0.0905923
Trp	0.357692	0.205187	0.234375	0.386739	0.049097	0.588809	0.0458333	0.275131	0.303136
Tyr	0.370826	0.141016	0.36899	0.443261	0.0548004	0.50462	0.0372126	0.269895	-0.243902
Val	0.0274859	0.107861	0.263221	-0.0176087	0.029135	-0.117556	0.0903736	-0.0756545	-0.393728
